# Supplementary material for: Multimodality imaging analysis of the spectrum of endomyocardial fibrosis involvement in a clinical case series
Source: Eur Heart J Case Rep. 2025 Jan 27;9(2):ytaf039. doi: 10.1093/ehjcr/ytaf039 (PMC11833696; doi:10.1093/ehjcr/ytaf039)
Supplement: ytaf039_Supplementary_Data [file ytaf039_supplementary_data.zip]

Archive with 1 entries (1 files):
- Video 1. Cardiac CT reformat four chamber.mov
